# Supplementary material for: Photophysical Properties of BADAN Revealed in the Study of GGBP Structural Transitions
Source: Int J Mol Sci. 2021 Oct 15;22(20):11113. doi: 10.3390/ijms222011113 (PMC8540541; doi:10.3390/ijms222011113)
Supplement: Supplementary file 1 [file ijms-22-11113-s001.zip]

Archive with 1 entries (1 files):
- ijms-1363515-supplementary.pdf
